# Supplementary material for: Prognostic Value of the Immunological Subtypes of Adolescent and Adult T-Cell Lymphoblastic Lymphoma; an Ultra-High-Risk Pro-T/CD2(−) Subtype
Source: Cancers (Basel). 2021 Apr 15;13(8):1911. doi: 10.3390/cancers13081911 (PMC8071379; doi:10.3390/cancers13081911)
Supplement: Supplementary file 1 [file cancers-13-01911-s001.zip]

Archive with 1 entries (1 files):
- cancers-1157524-conversion supplementary.pdf
